# Supplementary material for: Lineage-selective super enhancers mediate core regulatory circuitry during adipogenic and osteogenic differentiation of human mesenchymal stem cells
Source: Cell Death Dis. 2022 Oct 12;13(10):866. doi: 10.1038/s41419-022-05309-3 (PMC9556616; doi:10.1038/s41419-022-05309-3)
Supplement: Supplementary file 2 — Table S1 [file 41419_2022_5309_MOESM2_ESM.xlsx]

## Sheet: Sheet1
Table S1.Osteoblasts-selective SEs and target genes
Chromosome	Selective SE Start Position	Selective SE End Position	Functional Region Start Position	Functional Region End Position	Target Genes Predicted by ABC Model
1	3415604	3495260	3420755	3421255	MEGF6,WRAP73,TP73-AS1,TPRG1L
1	3415604	3495260	3446634	3447134	MEGF6
1	3415604	3495260	3459719	3460219	CEP104,PEX10,TPRG1L,WRAP73,TNFRSF14,LOC115110,LRRC47,TP73-AS1,FAM213B,MEGF6,DFFB,PANK4
1	17446969	17614660	17455984	17456796	SDHB
1	17446969	17614660	17494835	17495613	SDHB,RCC2,MFAP2
1	17446969	17614660	17516291	17517128	SDHB,RCC2
1	17446969	17614660	17560155	17560655	SDHB
1	21815492	21917405	21838334	21838834	ALPL
1	21815492	21917405	21868019	21868818	ALPL
1	21815492	21917405	21879252	21880070	ALPL,NBPF3
1	21815492	21917405	21894031	21894844	ALPL
1	31838392	31909910	31849498	31849998	FABP3
1	31838392	31909910	31869635	31870879	TINAGL1,FABP3,SNRNP40,LINC01225,SERINC2,ZCCHC17
1	31838392	31909910	31883634	31884134	SERINC2
1	31838392	31909910	31895248	31895930	SERINC2
1	32014203	32073112	32014387	32015577	SERINC2,TINAGL1,LINC01225
1	32014203	32073112	32033482	32033982	TINAGL1
1	32014203	32073112	32039481	32039981	TINAGL1
1	32014203	32073112	32047319	32047956	TINAGL1
1	32014203	32073112	32054317	32054817	TINAGL1
1	39850757	39894023	39857602	39858102	KIAA0754
1	39850757	39894023	39863967	39864780	KIAA0754
1	39850757	39894023	39872318	39872818	KIAA0754
1	39850757	39894023	39874093	39874593	KIAA0754
1	52071694	52175360	52088103	52088603	OSBPL9
1	52071694	52175360	52108339	52108839	OSBPL9
1	52071694	52175360	52110148	52110648	OSBPL9
1	52071694	52175360	52126639	52127588	EPS15,OSBPL9
1	159524434	159586837	-	-	-
1	159805225	159912734	159859439	159860154	DUSP23
1	159805225	159912734	159893348	159893848	TAGLN2
1	162815787	162922937	162825420	162826595	HSD17B7,RGS5,DDR2,RGS4,NUF2
1	162815787	162922937	162842867	162843367	RGS4
1	162815787	162922937	162843405	162843905	RGS5,RGS4
2	101347702	101436236	101350023	101350523	NPAS2
2	101347702	101436236	101359003	101359503	RPL31,CHST10,NPAS2
2	101347702	101436236	101402509	101403009	NPAS2
2	101347702	101436236	101429785	101430285	NPAS2
2	101347702	101436236	101434626	101435126	NPAS2
2	101347702	101436236	101435197	101435697	NPAS2
2	128371797	128442454	128395330	128395830	LIMS2
2	128371797	128442454	128418930	128419430	LIMS2
2	128371797	128442454	128433368	128433868	LIMS2
2	202622374	202747698	202662034	202662534	CDK15
2	202622374	202747698	202662655	202663481	CDK15,ALS2
2	202622374	202747698	202672122	202672622	CDK15
2	202622374	202747698	202719055	202719870	CDK15,ALS2,FZD7
2	228706053	228751771	-	-	-
2	235577411	235680633	235583274	235583774	LINC01173
2	235577411	235680633	235587416	235587916	LINC01173
2	235577411	235680633	235588473	235588973	LINC01173
2	235577411	235680633	235595050	235595550	LINC01173
2	235577411	235680633	235599489	235599989	LINC01173
2	239326868	239378967	239332843	239333343	ASB1
2	239326868	239378967	239342970	239343470	ASB1
2	239326868	239378967	239347955	239348455	ASB1
2	239326868	239378967	239367293	239368108	ASB1
3	8879111	8949811	8929646	8930146	OXTR
3	37934310	38013325	37977477	37978270	PLCD1,CTDSPL,ITGA9-AS1,VILL
3	37934310	38013325	37987131	37987992	CTDSPL,ITGA9-AS1,VILL
3	39181989	39231316	39188447	39188947	CSRNP1,WDR48,TTC21A,GORASP1
3	39181989	39231316	39192428	39193146	CSRNP1,WDR48,GORASP1,SLC25A38,EXOG,TTC21A,RPSA
3	39181989	39231316	39207576	39208076	CSRNP1
3	39181989	39231316	39208472	39208972	CSRNP1
3	39181989	39231316	39219463	39219963	CSRNP1
3	43892700	43936166	43913854	43914354	ANO10,ABHD5
3	46507443	46601152	46558287	46559034	LRRC2-AS1
3	46507443	46601152	46580235	46580735	LRRC2-AS1
3	46507443	46601152	46599474	46600301	LRRC2-AS1,LOC100132146
3	118998174	119042647	119022968	119023468	ARHGAP31
3	118998174	119042647	119028882	119029660	COX17,TIMMDC1,ARHGAP31,B4GALT4,TMEM39A
3	118998174	119042647	119030176	119030920	COX17,POGLUT1,TIMMDC1,ARHGAP31,B4GALT4,TMEM39A
4	55339004	55435563	-	-	-
5	34451518	34549212	34522957	34523928	RAI14
5	34451518	34549212	34534326	34535271	RAI14
5	64421977	64516458	-	-	-
5	76061455	76135732	76082924	76083424	F2RL1
5	76061455	76135732	76086037	76086965	F2RL1,NCRUPAR,F2R,ZBED3,AGGF1
5	76061455	76135732	76097109	76097975	F2RL1
5	76061455	76135732	76101685	76102361	F2RL1
5	76061455	76135732	76102836	76103336	F2RL1
5	76061455	76135732	76109861	76110361	F2RL1
5	95400491	95489064	95403396	95404492	LOC101929710,ELL2
5	95400491	95489064	95414198	95415298	LOC101929710,ELL2
5	111056853	111129983	111083922	111084422	NREP
5	111056853	111129983	111091653	111092153	NREP
5	111056853	111129983	111093463	111093963	STARD4-AS1,STARD4,EPB41L4A-AS1,NREP
5	111056853	111129983	111109873	111110905	NREP
5	111258587	111360553	-	-	-
5	178050646	178124181	178069433	178069933	CLK4
5	178050646	178124181	178078249	178078749	ZNF354A,CLK4
6	7523965	7593673	7528880	7529700	DSP
6	7523965	7593673	7535853	7536353	DSP
6	7523965	7593673	7542949	7543610	DSP,SNRNP48
6	7523965	7593673	7544379	7544879	DSP
6	7523965	7593673	7568180	7568680	SNRNP48
6	107965466	108026634	108012062	108012995	SEC63,C6orf203,PDSS2,SOBP
6	107965466	108026634	108018898	108019737	SEC63,C6orf203,PDSS2,SOBP
6	159585102	159639652	159584957	159585457	LOC101929122,FNDC1
6	159585102	159639652	159591943	159592443	LOC101929122,FNDC1
6	159585102	159639652	159593196	159593920	LOC101929122,FNDC1
6	159585102	159639652	159595471	159595971	LOC101929122,FNDC1
6	159585102	159639652	159600961	159601461	LOC101929122,FNDC1
6	159585102	159639652	159605476	159605976	LOC101929122,FNDC1
6	159585102	159639652	159608981	159609481	LOC101929122,FNDC1
6	159585102	159639652	159615231	159615731	LOC101929122,FNDC1
6	159585102	159639652	159624340	159624840	LOC101929122,FNDC1
7	22589321	22716073	22600753	22601418	LOC541472,LOC100506178,IL6,LOC401312
7	22589321	22716073	22604069	22604791	LOC541472,LOC100506178,IL6,TOMM7,LOC401312,FAM126A
7	22589321	22716073	22617114	22617614	LOC541472,LOC100506178,IL6,LOC401312
7	22589321	22716073	22629307	22629807	LOC541472,LOC100506178,IL6,LOC401312
7	22589321	22716073	22702843	22703343	LOC401312
7	40326081	40373091	-	-	-
7	40433279	40592186	-	-	-
7	46153896	46310540	-	-	-
7	48113066	48152706	48124399	48124899	HUS1,UPP1
7	48113066	48152706	48134319	48135043	HUS1,UPP1
8	38234831	38270855	38242439	38242939	NSD3,LETM2
8	38234831	38270855	38259037	38259537	NSD3,LETM2
8	38234831	38270855	38262672	38263417	LETM2,LSM1,DDHD2,BAG4,NSD3,PLPP5
8	38234831	38270855	38264036	38264536	NSD3,LETM2
8	41996677	42081110	41997433	41998557	KAT6A,LOC105379393,AP3M2
8	41996677	42081110	42012534	42013531	KAT6A,IKBKB,VDAC3,LOC101929897,AP3M2,POLB,LOC105379393
8	41996677	42081110	42051882	42052808	KAT6A,IKBKB,VDAC3,PLAT,LOC101929897,AP3M2,POLB,LOC105379393
8	41996677	42081110	42052844	42053344	IKBKB,VDAC3,PLAT,LOC101929897,AP3M2,POLB
8	41996677	42081110	42053724	42054224	IKBKB,VDAC3,PLAT,LOC101929897,AP3M2,POLB
8	41996677	42081110	42072452	42072952	PLAT,LOC101929897,IKBKB
8	42310225	42374448	42349790	42350290	SLC20A2,SMIM19
8	94878371	94920568	94892487	94892987	PDP1
8	94878371	94920568	94906334	94906834	PDP1
8	94878371	94920568	94916672	94917172	PDP1
8	94878371	94920568	94918331	94918831	PDP1
8	97103485	97193263	97111466	97111966	GDF6
8	97103485	97193263	97144969	97146457	GDF6
8	97103485	97193263	97156139	97156639	GDF6
8	97103485	97193263	97176233	97176938	GDF6
9	6550767	6568964	6552197	6553037	UHRF2,TMEM261
9	6550767	6568964	6564436	6565355	RANBP6,KIAA2026,TMEM261,UHRF2,ERMP1,KDM4C
9	6550767	6568964	6566454	6567701	RANBP6,RIC1,KIAA2026,TMEM261,UHRF2,ERMP1,KDM4C
9	80312594	80382224	80328822	80329655	GNA14-AS1,GNAQ
9	111361095	111461422	-	-	-
9	120431572	120507694	120482283	120483224	LOC101928797,TLR4
9	120431572	120507694	120487774	120488274	TLR4
10	593161	710202	644428	644928	DIP2C
10	593161	710202	670928	671760	DIP2C,ZMYND11,LARP4B
10	14397274	14467381	14427805	14428563	FRMD4A
10	14397274	14467381	14438903	14439403	FRMD4A
10	14397274	14467381	14446924	14447809	SEPHS1,FAM107B,BEND7,HSPA14,FRMD4A
10	49786204	49847674	49797348	49798090	MAPK8,ARHGAP22
10	49786204	49847674	49814812	49815312	MAPK8,VSTM4,ARHGAP22
10	49786204	49847674	49820470	49820970	ARHGAP22
10	49786204	49847674	49822706	49823206	MAPK8,ARHGAP22
10	49786204	49847674	49842421	49842921	MAPK8,PGBD3,VSTM4,ARHGAP22,FAM35DP
10	50685482	50807873	50692217	50693166	PGBD3
10	50685482	50807873	50734504	50735004	PGBD3
10	50685482	50807873	50760125	50760625	ASAH2,PGBD3,VSTM4,ERCC6
10	50685482	50807873	50767518	50768225	PGBD3,ERCC6
10	50685482	50807873	50776343	50777254	MAPK8,PGBD3,VSTM4,ERCC6,ARHGAP22,AGAP6,FAM35DP,ASAH2
10	50685482	50807873	50787388	50788172	ASAH2,PGBD3,VSTM4,ERCC6
10	64299912	64357681	64323876	64324605	EGR2,NRBF2,ADO
10	64299912	64357681	64342343	64342843	EGR2
10	78890827	78962095	78916214	78916992	KCNMA1-AS2
10	78890827	78962095	78923662	78924351	KCNMA1-AS2
10	78890827	78962095	78924534	78925325	KCNMA1-AS2,KCNMA1
10	78983374	79081686	-	-	-
11	44575677	44645844	44596197	44596697	CD82
11	44575677	44645844	44613659	44614159	CD82
11	44575677	44645844	44622591	44623550	CD82
11	44575677	44645844	44628659	44629963	CD82,EXT2
11	64614392	64653967	64622163	64622865	EHD1
11	64614392	64653967	64631811	64632311	EHD1
11	64614392	64653967	64636404	64637121	EHD1
11	64614392	64653967	64644211	64644711	EHD1
11	64614392	64653967	64646003	64646503	EHD1
11	64614392	64653967	64653183	64653923	EHD1
11	69037470	69089948	69064174	69065242	MRGPRF-AS1,TPCN2,CCND1,IGHMBP2,ORAOV1,FADD,SHANK2,MYEOV,MRPL21
11	69037470	69089948	69069120	69069620	MYEOV,CCND1
11	69140221	69279457	-	-	-
11	122499604	122626280	122513079	122513579	UBASH3B
11	122499604	122626280	122527257	122527757	UBASH3B
11	122499604	122626280	122532165	122532665	UBASH3B
11	122499604	122626280	122576968	122577927	UBASH3B
11	122499604	122626280	122579653	122580382	UBASH3B
11	127884403	127933319	127908925	127909914	ARHGAP32,FLI1,LOC101929473
11	127884403	127933319	127922937	127923932	FLI1,LOC101929517,ARHGAP32,ETS1,KIRREL3,LOC101929473,SENCR
11	131729483	131808764	131758079	131759573	VPS26B,NTM,NCAPD3,JAM3,SNX19
12	3206263	3328354	3226312	3227139	TSPAN9
12	3206263	3328354	3232380	3232880	TSPAN9
12	3206263	3328354	3260178	3261363	CRACR2A,TSPAN9,PARP11
12	27314356	27379998	27329686	27330449	ARNTL2,STK38L,MED21
12	27314356	27379998	27332688	27333188	STK38L
12	27314356	27379998	27343694	27344194	STK38L
12	27314356	27379998	27346746	27347246	STK38L
12	27314356	27379998	27372864	27373952	STK38L
12	27396542	27459150	27413646	27414398	STK38L
12	27396542	27459150	27437389	27438193	ARNTL2,STK38L
12	65884575	65964858	65930546	65931046	LOC105369187
12	65884575	65964858	65959488	65960291	LLPH,LOC105369187,MSRB3,RPSAP52,LLPH-AS1,LOC100507065,HMGA2
12	65985956	66093773	65996170	65996946	LOC100507065,LOC105369187
12	65985956	66093773	65997319	65998127	LOC100507065,LOC105369187,HMGA2
12	65985956	66093773	66025291	66026076	LOC105369187,MSRB3,RPSAP52,LOC100507065,HMGA2
12	65985956	66093773	66042754	66043254	LOC100507065
12	65985956	66093773	66050073	66051063	LOC100507065,LOC105369187,HMGA2
12	102248049	102293792	102250828	102251328	GNPTAB,DRAM1
12	102248049	102293792	102285130	102285630	GNPTAB,DRAM1
13	32306117	32372640	-	-	-
13	37737874	37802789	-	-	-
13	45360341	45430879	-	-	-
13	45443877	45509505	45491749	45492785	TSC22D1,CCDC122,ENOX1,COG3,TPT1-AS1,SLC25A30,LACC1,GTF2F2,TPT1,TSC22D1-AS1,SERP2,NUFIP1,GPALPP1
13	45443877	45509505	45496234	45496734	TSC22D1,NUFIP1,TSC22D1-AS1,GPALPP1
13	99649961	99721255	99697788	99698288	DOCK9-AS2,DOCK9
13	99649961	99721255	99698359	99698859	DOCK9-AS2,DOCK9,UBAC2
13	99649961	99721255	99714445	99715613	DOCK9-AS2,DOCK9,UBAC2
13	99649961	99721255	99719406	99719906	DOCK9-AS2,DOCK9
13	106741719	106813916	106756203	106757283	ARGLU1,EFNB2
13	106741719	106813916	106803692	106804192	EFNB2
13	106741719	106813916	106808497	106809186	EFNB2
13	109786938	109864720	-	-	-
13	109983159	110061482	-	-	-
14	105433573	105512777	105436706	105437287	SIVA1,CEP170B,C14orf79,AKT1,BRF1,BTBD6,PACS2,ZBTB42,AHNAK2,LOC102723354,CDCA4
14	105433573	105512777	105438529	105439321	SIVA1,CEP170B,INF2,AKT1,C14orf79,BTBD6,BRF1,PACS2,ZBTB42,LOC100507437,ADSSL1,MTA1,AHNAK2,C14orf80,PPP1R13B,LOC102723354,CDCA4
14	105433573	105512777	105439748	105440547	SIVA1,CEP170B,C14orf79,AKT1,BRF1,BTBD6,ADSSL1,CDCA4,PACS2,LOC100507437,AHNAK2,C14orf80,ZFYVE21,INF2,MTA1,C14orf2,LOC102723354,ZBTB42,XRCC3,PPP1R13B
14	105433573	105512777	105490935	105491598	AHNAK2,C14orf79,CDCA4,LOC102723354
15	32941855	33002577	32962083	32962833	LOC101928042,LOC105370757,LOC100131315,ARHGAP11A,SCG5,GREM1
15	32941855	33002577	32974683	32975183	LOC101928042,LOC105370757,LOC100131315,ARHGAP11A,SCG5,GREM1
15	32941855	33002577	32976278	32976778	LOC101928042,LOC105370757,LOC100131315,ARHGAP11A,GREM1
15	32941855	33002577	32993423	32993923	LOC100131315,GREM1
15	32941855	33002577	32996621	32997357	LOC101928042,LOC105370757,LOC100131315,ARHGAP11A,GREM1
15	32941855	33002577	32998767	32999267	LOC100131315,GREM1
15	33064924	33165943	33116978	33117478	LOC100131315,GREM1
15	33064924	33165943	33142190	33142690	LOC100131315,GREM1
15	33064924	33165943	33148070	33148570	LOC100131315,SCG5,GREM1
15	33064924	33165943	33153584	33154650	LOC101928042,LOC105370757,LOC100131315,ARHGAP11A,RYR3,SCG5,GREM1
15	51368412	51465134	51390065	51390565	TNFAIP8L3
15	51368412	51465134	51401112	51401801	TNFAIP8L3
15	51368412	51465134	51406640	51407336	TNFAIP8L3
15	51368412	51465134	51413057	51413868	TNFAIP8L3
15	51368412	51465134	51424828	51425436	TNFAIP8L3
15	71491717	71628130	71571539	71572039	THSD4
15	71491717	71628130	71586908	71588321	SENP8,MYO9A,THSD4,PARP6,THAP10,LARP6,THSD4-AS2,LRRC49
15	82373339	82476904	82374512	82375012	MEX3B
15	99943429	100027695	100016702	100017202	MEF2A
15	99943429	100027695	99948331	99948831	MEF2A
15	99943429	100027695	99995202	99995702	LRRC28,MEF2A,LYSMD4
16	3069535	3077672	3071672	3072684	TIGD7,PAQR4,ZNF263,PKMYT1,FLYWCH2,ZNF213,C16orf59,ZNF75A,CREBBP,THOC6,AMDHD2,ATP6V0C,NAA60,ELOB,TNFRSF12A,HCFC1R1,LINC00921,CCNF,CEMP1,ZNF205,ERVK13-1,LOC100128770,SLX4,DNASE1,PKD1,LOC101929613,ZNF200,TRAP1,ZG16B,KCTD5,ZNF213-AS1,TBC1D24,E4F1,ECI1,MMP25-AS1,CLUAP1,PDPK1,IL32,LOC652276,FLYWCH1
16	86932246	87010965	-	-	-
17	39158073	39271037	39180881	39181594	KRTAP1-5
17	39158073	39271037	39204599	39205483	KRTAP1-5
17	60816855	60907191	60867858	60869051	TANC2
17	60816855	60907191	60901828	60902599	TANC2
17	81102755	81153055	81150822	81151322	LOC101929552,FN3K,WDR45B,FN3KRP,METRNL,B3GNTL1
18	12271424	12335505	12271597	12272285	TUBB6
18	12271424	12335505	12278960	12279460	AFG3L2,SPIRE1,TUBB6
18	12271424	12335505	12287879	12288379	AFG3L2,TUBB6
18	12271424	12335505	12296093	12297095	TUBB6
18	43325035	43460929	43335855	43336355	SLC14A1
18	43325035	43460929	43351517	43352017	SLC14A1
18	43325035	43460929	43353868	43354671	SLC14A1
18	43325035	43460929	43373202	43373945	SLC14A1
18	43325035	43460929	43382902	43383402	SLC14A1
18	43325035	43460929	43407601	43408101	SLC14A1
18	43486986	43556844	43531087	43531587	EPG5
18	43486986	43556844	43534367	43534867	EPG5
18	43486986	43556844	43537002	43537502	EPG5
18	43486986	43556844	43542508	43543140	PSTPIP2,EPG5
18	43486986	43556844	43553999	43554499	EPG5
18	51638508	51701384	51675396	51675896	POLI,MBD2
19	38432334	38586336	38488369	38489051	SIPA1L3
19	38432334	38586336	38490034	38490534	SIPA1L3
19	38432334	38586336	38493994	38494494	SIPA1L3
19	38432334	38586336	38494825	38495763	DPF1,SIPA1L3
19	41722916	41773997	41729408	41729908	AXL,HNRNPUL1
19	41722916	41773997	41731263	41732140	AXL,HNRNPUL1,TGFB1,CCDC97
19	41722916	41773997	41732182	41732682	AXL
19	41722916	41773997	41768052	41768552	HNRNPUL1
19	41722916	41773997	41769805	41770305	HNRNPUL1
19	42608566	42638649	42615596	42616096	LOC100505622
19	42608566	42638649	42617714	42618214	MEGF8,PAFAH1B3,ZNF574,DEDD2,GSK3A,LOC100505622,ZNF526
19	42608566	42638649	42625568	42626355	LOC100505622
19	44240013	44273572	44257134	44257634	SMG9
19	44240013	44273572	44261430	44261930	SMG9
19	44240013	44273572	44267643	44268143	SMG9
19	44240013	44273572	44268970	44269756	SMG9
19	45089287	45173154	45091125	45092152	PVR,CEACAM19
19	45089287	45173154	45129237	45129737	PVR
19	45089287	45173154	45138797	45139579	PVR
19	45089287	45173154	45151737	45152237	PVR
20	1782323	1843304	1793616	1794116	SIRPA
20	1782323	1843304	1796858	1797504	SIRPA
20	11113483	11217942	-	-	-
21	37785179	37876981	37801930	37802835	CHAF1B
22	29983075	30041716	29983855	29984355	NIPSNAP1
22	29983075	30041716	30017929	30018429	NF2
22	29983075	30041716	30021278	30022025	NIPSNAP1,NF2
