# Supplementary material for: Lineage-selective super enhancers mediate core regulatory circuitry during adipogenic and osteogenic differentiation of human mesenchymal stem cells
Source: Cell Death Dis. 2022 Oct 12;13(10):866. doi: 10.1038/s41419-022-05309-3 (PMC9556616; doi:10.1038/s41419-022-05309-3)
Supplement: Supplementary file 3 — Table S2 [file 41419_2022_5309_MOESM3_ESM.xlsx]

## Sheet: Sheet1
Table S2. Adipocytes-selective SEs and target genes
Chromosome	Selective SE Start Position	Selective SE End Position	Functional Region Start Position	Functional Region End Position	Target Genes Predicted by ABC Model
1	11184515	11221654	11194349	11195024	SRM,EXOSC10,LOC105376736
1	11184515	11221654	11202945	11203445	FBXO44,EXOSC10,UBIAD1,MTOR,LOC105376736,SRM
1	11184515	11221654	11217678	11219162	MTOR,SRM,EXOSC10,LOC105376736
1	14218829	14292873	-	-	-
1	14842120	14890929	14848670	14849532	KAZN
1	14842120	14890929	14869661	14870366	KAZN
1	24643269	24721607	24695688	24696188	LOC284632
1	24643269	24721607	24717661	24718433	LOC284632
1	24643269	24721607	24720311	24720811	LOC284632
1	47973563	48042819	48028665	48029165	FOXD2-AS1,LINC01389
1	55728061	55869365	-	-	-
1	56838573	56922679	-	-	-
1	62005479	62111412	62103891	62104391	TM2D1,PATJ
1	66703350	66790149	66736122	66736938	SGIP1
1	66703350	66790149	66736961	66737691	SGIP1
1	110915756	111041712	110923249	110923749	SLC16A4
1	110915756	111041712	110925876	110926376	SLC16A4
1	110915756	111041712	110955171	110955878	LAMTOR5,SLC16A4,PROK1,RBM15,KCNC4,LOC440600,LAMTOR5-AS1,CYMP-AS1
1	110915756	111041712	110963519	110964205	LAMTOR5,SLC16A4,PROK1,KCNC4,LAMTOR5-AS1,CYMP-AS1
1	110915756	111041712	110967320	110967820	LAMTOR5,SLC16A4,LINC01397,PROK1,RBM15,KCNC4,LOC440600,LAMTOR5-AS1,CYMP-AS1
1	110915756	111041712	110968293	110968793	LAMTOR5,SLC16A4,LINC01397,PROK1,RBM15,KCNC4,LOC440600,LAMTOR5-AS1,CYMP-AS1
1	110915756	111041712	110976337	110976837	PROK1
1	110915756	111041712	110983448	110983948	LAMTOR5,PROK1,LAMTOR5-AS1,CYMP-AS1
1	110915756	111041712	110984323	110984823	LAMTOR5,PROK1,LAMTOR5-AS1,CYMP-AS1
1	110915756	111041712	111024569	111025313	CYMP-AS1
1	110915756	111041712	111035692	111036192	CYMP-AS1
1	114508737	114586234	114519379	114519879	OLFML3
1	114508737	114586234	114524904	114525404	DCLRE1B,BCAS2,OLFML3,NRAS,AP4B1,HIPK1,HIPK1-AS1
1	114508737	114586234	114545457	114546281	OLFML3
1	114508737	114586234	114550029	114550955	OLFML3
1	170209498	170289250	170242755	170243255	LINC01142
1	170209498	170289250	170256225	170256725	LINC01142
1	170209498	170289250	170276273	170276773	LINC01142
1	170209498	170289250	170278573	170279073	LINC01142
1	170209498	170289250	170279972	170280654	LINC01142
1	178876943	178932448	178901220	178901720	C1orf220,FAM20B,ANGPTL1
1	178876943	178932448	178908089	178908807	FAM20B,SEC16B,ANGPTL1
1	182109562	182289094	182112277	182112924	GLUL
1	182109562	182289094	182113220	182113720	GLUL,LINC01344
1	182109562	182289094	182166299	182167498	NPL,GLUL,RNASEL,LINC01686,LINC01344
1	182109562	182289094	182175980	182176734	LINC01344
1	182109562	182289094	182259165	182259665	LINC01344
1	182109562	182289094	182266440	182266940	LINC01344
1	182109562	182289094	182273495	182274270	LINC01344
1	182109562	182289094	182284182	182285027	LINC01344
1	184564985	184634002	-	-	-
1	203265561	203338850	203275465	203275965	LINC01136,BTG2,LINC01353
1	203265561	203338850	203291860	203293176	FMOD,LINC01136,BTG2,LINC01353
1	203265561	203338850	203328229	203328729	FMOD
1	219661524	219761976	-	-	-
2	39324598	39391864	39351328	39352046	SOS1
2	39324598	39391864	39354347	39355426	MORN2,DHX57,SOS1
2	44490216	44523503	-	-	-
2	46038892	46139550	46048722	46049468	PRKCE
2	102841654	102896787	102844216	102844716	IL1RL2
2	102841654	102896787	102857041	102857899	IL18R1,IL1RL1,IL1RL2
2	102841654	102896787	102882535	102883035	IL1RL1,IL18R1
2	102841654	102896787	102885340	102885840	IL1RL1,IL18R1
2	121176059	121244549	121192074	121192574	INHBB
2	121176059	121244549	121227815	121228315	TMEM177,TMEM185B,PTPN4,EPB41L5,CFAP221,C2orf76,INHBB,DBI,TMEM37,GLI2,RALB
2	190376311	190442100	190414047	190414547	SLC40A1
2	190376311	190442100	190430672	190431172	SLC40A1
2	223379557	223486913	-	-	-
2	234525211	234623904	234561321	234561821	UGT1A10
2	234525211	234623904	234587589	234588089	UGT1A7
2	234525211	234623904	234599146	234599646	UGT1A7
2	234525211	234623904	234608666	234609166	ATG16L1,UGT1A1,HJURP,DGKD,USP40,UGT1A10,UGT1A7
2	234525211	234623904	234614548	234615529	UGT1A1,HJURP,USP40,UGT1A10,UGT1A7
2	241893729	241959377	241920734	241921234	SNED1
2	241893729	241959377	241926394	241926894	SNED1
2	241893729	241959377	241949245	241949745	SNED1,BOK,PPP1R7,STK25,LINC01237,PASK,MTERF4,D2HGDH
3	4332151	4402330	4331885	4332668	SETMAR
3	4332151	4402330	4348399	4348899	SETMAR,SUMF1,ITPR1,TRNT1,CRBN
3	4332151	4402330	4362158	4362658	SETMAR,SUMF1,CRBN,ITPR1
3	4332151	4402330	4364213	4364713	SETMAR,SUMF1,ITPR1,TRNT1,CRBN
3	4332151	4402330	4367816	4368316	SETMAR,SUMF1
3	4332151	4402330	4378294	4378794	SETMAR,SUMF1,ITPR1,TRNT1,CRBN
3	4332151	4402330	4382510	4383010	SETMAR,SUMF1,ITPR1,TRNT1,CRBN
3	4332151	4402330	4392629	4393129	SUMF1,ITPR1
3	12462704	12553292	12517893	12518393	TSEN2
3	12462704	12553292	12531906	12532406	TSEN2
3	12462704	12553292	12543053	12543553	TSEN2
3	12462704	12553292	12549476	12550256	TSEN2,MKRN2
3	14241874	14303843	14252397	14252897	LSM3,XPC
3	14241874	14303843	14264336	14264836	LSM3,XPC
3	29494564	29619358	-	-	-
3	42784409	42825884	42803458	42804246	HIGD1A,ZBTB47,LOC101928323
3	42784409	42825884	42819988	42820690	HIGD1A,POMGNT2,ZNF662
3	42784409	42825884	42820759	42821259	HIGD1A,POMGNT2,ZNF662
3	42784409	42825884	42821978	42822746	HIGD1A,ZNF662
3	62074738	62178033	-	-	-
3	73807059	73878102	73815425	73816287	ROBO2,PDZRN3-AS1,LOC101927296,SHQ1,ZNF717,FAM86DP,GXYLT2,PPP4R2,PDZRN3
3	73807059	73878102	73835247	73836480	ROBO2,PDZRN3-AS1,LOC101927296,ZNF717,FAM86DP,PDZRN3
3	73807059	73878102	73862228	73863185	LOC101927296
3	100198926	100309571	100244711	100245800	NIT2,ABI3BP,LNP1,TFG,TBC1D23,FILIP1L,CMSS1,TMEM45A,TOMM70,HP09053,SENP7
3	100198926	100309571	100275611	100276230	TMEM45A
3	112769970	112897345	112770254	112771023	USF3,BOC,CFAP44,LINC02044,NEPRO,SPICE1
3	112769970	112897345	112773345	112774099	BOC,CFAP44,LINC02044,NEPRO,SPICE1
3	112769970	112897345	112816755	112817255	BOC,LINC02044
3	112769970	112897345	112870210	112870710	LINC02044
3	112769970	112897345	112876428	112876928	LINC02044
3	112769970	112897345	112885557	112886057	BOC,LINC02044
3	112929207	113012217	112964621	112965121	BOC
3	112929207	113012217	112980298	112981159	BOC,CFAP44,LINC02044,NEPRO,SPICE1
3	125964529	126026050	125979819	125980319	KLF15
3	125964529	126026050	125986234	125986734	ZXDC,ALDH1L1,KLF15
3	125964529	126026050	125989121	125989621	FAM86JP,ZXDC,ALDH1L1,KLF15,SLC41A3
3	125964529	126026050	125994074	125994574	KLF15
3	126057018	126109434	126071819	126072319	KLF15
3	126057018	126109434	126074737	126075237	KLF15
3	126057018	126109434	126095164	126095664	KLF15
3	126057018	126109434	126105646	126106146	KLF15
3	129186717	129229303	129204619	129205119	MBD4,IFT122,FAM86HP,PLXND1,H1FX,TMCC1-AS1,H1FX-AS1,TMCC1,RPL32P3
3	154865264	154962146	154935200	154935863	LINC01487
3	154865264	154962146	154944799	154945299	LINC01487
3	154865264	154962146	154948116	154948616	LINC01487
3	154865264	154962146	154950360	154950860	MME,LINC01487
3	154865264	154962146	154950918	154951418	LINC01487
3	170130656	170293512	170131914	170132624	SKIL,LOC101928583,CLDN11
3	170130656	170293512	170187000	170187500	LOC101928583
3	170130656	170293512	170188101	170189049	LOC101928583,CLDN11
3	170130656	170293512	170192955	170193596	LOC101928583
3	170130656	170293512	170206457	170206957	SLC7A14,LOC101928583
3	170130656	170293512	170210621	170211121	LOC101928583
3	170130656	170293512	170211409	170211909	SLC7A14,LOC101928583,CLDN11
3	170130656	170293512	170249416	170250122	SLC7A14,LOC101928583,CLDN11
3	170130656	170293512	170281678	170282178	SLC7A14
3	170130656	170293512	170290342	170290842	SLC7A14
3	187630856	187713188	187672783	187673283	BCL6,LINC01991
3	187630856	187713188	187681169	187681909	LINC01991
3	187630856	187713188	187686657	187687157	LINC01991
3	193973440	194054475	193983151	193983651	LINC02036,LINC02037
3	193973440	194054475	193988677	193989385	LINC02036,HES1,LINC02037,LINC02028
3	193973440	194054475	193995057	193995936	OPA1,LINC02036,LINC02037,LINC02028,ATP13A3,HES1,LINC02026,TMEM44
3	193973440	194054475	194014132	194014632	LINC02036,LINC02037
3	195268432	195325826	195272987	195273487	PPP1R2
3	195268432	195325826	195278211	195278711	PPP1R2
3	195268432	195325826	195290014	195290946	APOD,PPP1R2
3	195268432	195325826	195301682	195302182	APOD
3	195268432	195325826	195317888	195319088	LINC00969,SLC51A,ACAP2,XXYLT1,APOD,PPP1R2,TNK2
3	195268432	195325826	195324615	195325115	APOD
4	24091260	24161109	24105069	24106245	SEPSECS,PI4K2B,SOD3,ZCCHC4,DHX15,PPARGC1A,ANAPC4,SEPSECS-AS1,ADGRA3,SEL1L3,CCDC149
4	24091260	24161109	24106957	24107713	SEPSECS,PI4K2B,SOD3,ZCCHC4,DHX15,PPARGC1A,SEPSECS-AS1,ADGRA3,SEL1L3,CCDC149
4	24174482	24288401	-	-	-
4	52957944	53130488	52972976	52973476	SPATA18
4	52957944	53130488	52976273	52976773	SPATA18
4	52957944	53130488	53023874	53024681	DCUN1D4,SPATA18,SGCB
4	54710161	54733875	54718079	54718918	SCFD2,FIP1L1,LOC100506444,CHIC2,LNX1,KDR,PDGFRA
4	79531621	79589732	79555159	79555659	LINC01094
4	79531621	79589732	79571239	79571739	LINC01094,BMP2K
4	79531621	79589732	79573237	79573737	LINC01094,BMP2K
4	79531621	79589732	79583132	79583632	LINC01094,BMP2K
4	83519741	83584694	83522625	83523125	HNRNPDL,ENOPH1,SCD5,LIN54,HPSE,LOC101928942,TMEM150C,HNRNPD
4	83519741	83584694	83550156	83550902	TMEM150C,SCD5
4	128124099	128183274	128132370	128133444	HSPA4L
4	129552036	129592255	-	-	-
4	177491080	177557832	177532695	177533195	LINC01098
4	184497622	184582244	184509146	184509646	RWDD4,TRAPPC11,LOC389247,CDKN2AIP,ING2
4	184497622	184582244	184531112	184531612	RWDD4,TRAPPC11,LOC389247,CDKN2AIP,ING2
4	184497622	184582244	184531838	184532338	RWDD4,TRAPPC11
4	184497622	184582244	184557960	184558460	RWDD4,TRAPPC11
4	184497622	184582244	184559515	184560015	RWDD4,TRAPPC11,ING2,LOC389247
4	184497622	184582244	184560077	184560577	RWDD4,TRAPPC11
5	38639529	38765480	-	-	-
5	40962349	41021633	40991479	40991979	C6
5	43615661	43686744	43626813	43627776	NNT,NNT-AS1
5	54863491	54906811	54864646	54865382	PLPP1,RNF138P1,SLC38A9
5	54863491	54906811	54865715	54866215	PLPP1,RNF138P1
5	54863491	54906811	54892759	54893578	PLPP1,RNF138P1
5	54863491	54906811	54897008	54897508	PLPP1,RNF138P1
5	54863491	54906811	54898507	54899007	PLPP1,RNF138P1
5	59548729	59682702	-	-	-
5	59754862	59841046	59759145	59759645	PART1
5	59754862	59841046	59784594	59785094	PART1
5	59754862	59841046	59791799	59792299	PART1
5	59754862	59841046	59803502	59804002	PART1
5	59754862	59841046	59836663	59837689	PART1,ERCC8,C5orf64-AS1,NDUFAF2
5	59754862	59841046	59837788	59838288	PART1
5	121708015	121856541	121808376	121809253	LOC101927357
5	121708015	121856541	121827783	121828283	MGC32805
5	121708015	121856541	121835161	121835661	MGC32805
5	121708015	121856541	121836140	121837194	PPIC,SNX24,SNX2,MGC32805,PRDM6,CEP120,SNCAIP,LOC101927357
5	157420192	157514346	-	-	-
5	157527094	157607927	157544502	157545228	PPP1R2P3
5	171950060	172047852	172033288	172033788	NEURL1B
5	171950060	172047852	172034055	172034792	SH3PXD2B,NEURL1B
6	106228158	106298164	-	-	-
6	109263505	109346487	-	-	-
6	111650642	111809421	-	-	-
6	134272237	134363051	134272887	134273387	TBPL1
6	137511463	137566964	137554940	137555440	IFNGR1
6	137511463	137566964	137561181	137561681	IFNGR1
6	137511463	137566964	137562387	137563134	IFNGR1
6	149682500	149794517	149753324	149753824	GINM1,TAB2,PPIL4,LOC105378047
7	36049936	36122507	36084847	36085347	EEPD1
7	36049936	36122507	36087777	36088277	KIAA0895,EEPD1
7	36049936	36122507	36101740	36102240	EEPD1
7	38696164	38753664	38709603	38710103	FAM183BP
7	38696164	38753664	38713395	38713895	AMPH,FAM183BP
7	38696164	38753664	38721421	38721921	FAM183BP
7	38696164	38753664	38739037	38739765	AMPH,FAM183BP
7	38696164	38753664	38743714	38744619	AMPH,FAM183BP
7	95199402	95273324	95219793	95220293	PDK4
7	95199402	95273324	95237935	95239304	DYNC1I1,PDK4,LOC100506136,PON2
7	95199402	95273324	95258099	95258599	PDK4
7	107709938	107790625	107733808	107735328	BCAP29,DLD,PNPLA8,PRKAR2B,CBLL1,DUS4L,LAMB1,COG5,DNAJB9,EIF3IP1,LOC101927974,THAP5,NRCAM
7	142107188	142175072	142116838	142117338	MTRNR2L6,EPHB6
7	142107188	142175072	142136050	142136886	MTRNR2L6,EPHB6
7	142107188	142175072	142154281	142155051	SSBP1,FAM131B,EPHB6,MTRNR2L6,WEE2-AS1
8	27721210	27815161	27729738	27730480	SCARA5,PBK
8	27721210	27815161	27797299	27797799	SCARA5
8	27721210	27815161	27803159	27803659	SCARA5
8	27721210	27815161	27805675	27806371	ELP3,PBK,SCARA3,SCARA5,CCDC25
8	28199987	28279415	28220899	28221563	ZNF395
8	28199987	28279415	28223321	28224082	ZNF395
8	28199987	28279415	28224951	28225451	ZNF395
8	28199987	28279415	28232009	28232509	ZNF395
8	28199987	28279415	28240419	28240919	ZNF395
8	28199987	28279415	28241224	28241910	ZNF395
8	28199987	28279415	28251082	28251582	ZNF395
8	28199987	28279415	28256121	28256621	ZNF395
8	28199987	28279415	28269002	28269894	ZNF395
8	49012253	49066225	49059253	49059948	UBE2V2
8	49776059	49840247	49817010	49817510	SNAI2
8	49776059	49840247	49829222	49829722	SNAI2
8	49776059	49840247	49838021	49838521	SNAI2
8	59130267	59198623	59167824	59168324	LOC101929528
8	59130267	59198623	59188090	59188590	LOC101929528
8	59130267	59198623	59193029	59193529	LOC101929528
8	59130267	59198623	59196415	59196915	LOC101929528
8	91622605	91738929	91656956	91657456	TMEM64,NECAB1
8	91622605	91738929	91683056	91683556	NECAB1,C8orf88,TMEM64,LRRC69,OTUD6B,OTUD6B-AS1
8	91622605	91738929	91688228	91688728	TMEM64,NECAB1
8	91622605	91738929	91713453	91713953	NECAB1,C8orf88,TMEM64,LRRC69,OSGIN2
8	91622605	91738929	91714239	91714739	NECAB1,C8orf88,TMEM64,LRRC69,OSGIN2
8	100759101	100886859	100871666	100872622	COX6C
8	101469900	101577417	101483981	101485107	SPAG1,ANKRD46,RNF19A,POLR2K
8	101469900	101577417	101494405	101494905	RNF19A
8	101469900	101577417	101495409	101495909	RNF19A
8	101469900	101577417	101521835	101522593	SPAG1,ANKRD46,RNF19A,POLR2K
8	101469900	101577417	101576160	101576660	ANKRD46
8	122569372	122655913	122654289	122654789	HAS2-AS1,HAS2
8	124000530	124080106	124070367	124070867	TBC1D31,DERL1
8	124000530	124080106	124078708	124079208	TBC1D31
8	125584886	125746020	125630074	125630922	MTSS1
8	125584886	125746020	125743644	125744144	MTSS1
8	128469192	128528009	-	-	-
8	130242569	130316406	-	-	-
9	71669081	71773469	71693422	71693922	FXN,TJP2
9	71669081	71773469	71700362	71700862	FXN,TJP2
9	71669081	71773469	71711932	71712432	FXN,TJP2
9	71669081	71773469	71730505	71731005	TJP2
9	71669081	71773469	71737224	71737724	FXN,TJP2
9	71669081	71773469	71745925	71746425	FXN,TJP2
9	71669081	71773469	71746572	71747072	FXN,TJP2
9	71669081	71773469	71764375	71764875	TJP2
9	87755988	87874355	87770199	87771352	NTRK2
9	87755988	87874355	87777837	87778603	NTRK2
9	89267059	89358695	89335990	89337224	LOC101927623,ISCA1,DAPK1,GOLM1
9	89374975	89417472	-	-	-
9	94139090	94195929	94181424	94181924	AUH,NFIL3
9	94139090	94195929	94185005	94185505	NFIL3
9	94139090	94195929	94190762	94191795	LOC100129316,AUH,NFIL3
9	94512998	94606447	94539337	94540079	ROR2
9	100237251	100338732	100281143	100281643	TMOD1
9	100237251	100338732	100287676	100288176	TMOD1
9	100237251	100338732	100291599	100292099	TMOD1
9	100237251	100338732	100317477	100317977	TMOD1
9	100237251	100338732	100319982	100320482	TMOD1,TDRD7
9	114162363	114245624	114243796	114245116	KIAA0368,GNG10,PTGR1,DNAJC25
9	114162363	114245624	114245117	114245824	KIAA0368
9	119379752	119464965	119405968	119406679	ASTN2,TRIM32
9	119379752	119464965	119424855	119425355	ASTN2,TRIM32
9	137096393	137146388	137102681	137103181	RXRA
9	137096393	137146388	137122972	137123766	WDR5,PPP1R26,RXRA,LINC00094
10	10626834	10718821	10647609	10648109	USP6NL,LOC101928322
10	10626834	10718821	10684667	10685167	LOC101928322
10	10626834	10718821	10686492	10687229	LOC101928322
10	10626834	10718821	10700064	10700564	LOC101928322
10	65425639	65484471	65472035	65473446	REEP3,JMJD1C,ANXA2P3,LOC105378330
10	77497711	77578742	77530337	77530837	C10orf11
10	77497711	77578742	77533104	77533604	C10orf11
10	77497711	77578742	77538846	77539346	C10orf11
10	77497711	77578742	77548139	77548639	C10orf11
10	78424440	78478615	78435380	78436154	KCNMA1-AS1,KCNMA1-AS2
10	78730579	78811528	-	-	-
10	82198222	82270025	82222297	82222797	TSPAN14
10	82198222	82270025	82232043	82232543	TSPAN14
10	82198222	82270025	82253478	82253978	TSPAN14,LOC102723703
10	82198222	82270025	82256962	82257462	TSPAN14,LOC102723703
10	82198222	82270025	82258626	82259126	LOC102723703,FAM213A,TSPAN14
10	82198222	82270025	82265313	82265813	TSPAN14,LOC102723703
10	90145314	90268354	90215549	90217088	LINC00863,NUTM2A-AS1,ATAD1,PTEN,RNLS,WAPL,ACTA2-AS1,CFL1P1,FAM35A,MINPP1,GLUD1,ADIRF,STAMBPL1,CH25H,PAPSS2,LIPA,CCSER2
10	97223377	97301620	97226898	97227398	SORBS1
10	97223377	97301620	97233758	97234531	SORBS1
10	112579284	112634080	112597263	112598250	PDCD4-AS1,PDCD4
10	112579284	112634080	112599952	112600452	PDCD4-AS1,PDCD4
10	112579284	112634080	112619566	112620066	PDCD4-AS1,PDCD4,BBIP1,SHOC2,RPL13AP6
10	112579284	112634080	112625235	112625990	PDCD4-AS1,PDCD4
10	113930256	114005887	113973281	113974161	GPAM
10	113930256	114005887	113986677	113987851	VTI1A,ACSL5,ZDHHC6,GPAM
10	115085624	115149758	-	-	-
11	14051853	14118688	-	-	-
11	14160138	14230422	14199912	14200412	SPON1
11	14160138	14230422	14200492	14200992	SPON1,LOC101928132
11	14160138	14230422	14210327	14210827	SPON1
11	14160138	14230422	14211340	14211840	SPON1,LOC101928132
11	14160138	14230422	14212892	14213435	SPON1
11	35985356	36064113	36031043	36031796	LDLRAD3
11	95238787	95347946	95245441	95246468	SESN3,LOC100129203
12	16386497	16478436	-	-	-
12	51314567	51382688	51328599	51329099	METTL7A
12	69481269	69551487	69545188	69545688	CPSF6
12	88913388	88994882	88947684	88948184	CEP290,KITLG,TMTC3
12	88913388	88994882	88965194	88965916	KITLG
12	88913388	88994882	88966427	88966927	KITLG
12	92592396	92700120	-	-	-
12	105042664	105144391	105089247	105090003	CHST11
12	107794577	107972995	107879424	107880342	BTBD11
12	109526487	109598698	109539784	109540284	ALKBH2,UNG
12	109526487	109598698	109548901	109549401	ACACB,ALKBH2,UNG
12	109526487	109598698	109549406	109549906	ALKBH2,UNG
12	109526487	109598698	109553610	109554363	UNG
12	109526487	109598698	109564532	109565032	ACACB
12	109526487	109598698	109572147	109572647	ACACB,UNG
12	109526487	109598698	109574778	109575278	ACACB
12	109526487	109598698	109585790	109586290	ACACB
12	109526487	109598698	109592181	109593000	ACACB
12	121122485	121172414	121126393	121126893	MLEC,UNC119B
12	121122485	121172414	121151438	121151938	UNC119B
12	121122485	121172414	121156927	121157712	MLEC,POP5,UNC119B,ACADS
12	121122485	121172414	121158474	121158974	MLEC,UNC119B,ACADS
12	121122485	121172414	121160418	121160918	UNC119B,ACADS
13	27155108	27235196	27159004	27159504	WASF3
13	27155108	27235196	27178803	27179303	WASF3
13	39870544	39997939	39984482	39984982	LHFP
13	40443227	40520445	-	-	-
13	49342400	49395820	49392618	49393118	FNDC3A
13	93869905	93924667	93880326	93880826	GPC6
13	93869905	93924667	93882370	93882870	GPC6
13	93869905	93924667	93887738	93888238	GPC6
13	93869905	93924667	93893688	93894188	GPC6
13	93869905	93924667	93901542	93902042	GPC6
13	98372810	98463090	98379097	98379597	RAP2A
13	98372810	98463090	98433410	98433910	IPO5
13	98372810	98463090	98433951	98434451	IPO5,FARP1,UGGT2,RAP2A
14	107218108	107260479	107254192	107254692	MTA1,LOC100507437
14	107218108	107260479	107255299	107256270	TEX22,PACS2,BRF1,BTBD6,LOC100507437,MTA1,CRIP1,TMEM121
15	50341013	50377270	50347134	50347889	ATP8B4,DTWD1,GALK2,COPS2,FAM227B,FGF7
15	50400053	50460794	50401310	50402278	ATP8B4
15	50400053	50460794	50426620	50427375	ATP8B4
15	50400053	50460794	50429426	50429926	ATP8B4
15	50400053	50460794	50437254	50438177	ATP8B4
15	57022556	57131257	57024458	57024958	ZNF280D
15	57022556	57131257	57029306	57029806	ZNF280D
15	57022556	57131257	57033721	57034221	ZNF280D
15	57022556	57131257	57042052	57042552	ZNF280D
15	57022556	57131257	57050890	57052139	ZNF280D
15	61937507	61964352	-	-	-
15	68174951	68264676	68207616	68208407	PIAS1,LOC101929076,CALML4
16	66256618	66312298	66300203	66301189	CDH11
17	53003401	53066051	53010074	53010574	TOM1L1,COX11,STXBP4
17	53003401	53066051	53059628	53060128	COX11,STXBP4
17	53488199	53545258	53504203	53504703	MMD
17	53488199	53545258	53509621	53510121	MMD
17	53488199	53545258	53510959	53511459	MMD,COX11,PCTP,STXBP4
17	53488199	53545258	53523428	53523928	MMD
17	53488199	53545258	53526021	53526521	MMD
17	53488199	53545258	53532112	53532612	MMD
17	66661167	66716142	66700900	66701903	ABCA8,LINC01482,ABCA9,FAM20A,PRO1804,MAP2K6,AMZ2,ABCA5
17	66661167	66716142	66706374	66706874	LINC01482
17	67470719	67536894	67476321	67476821	LOC105371880
17	67470719	67536894	67488552	67489052	LOC105371880
17	67470719	67536894	67497027	67497972	MAP2K6,LOC105371880,ABCA5
18	10496926	10565809	10514247	10514747	NAPG,APCDD1
18	10496926	10565809	10519873	10520373	NAPG
20	862310	907910	891088	892419	SIRPA,LOC105372493,PSMF1,STK35,SOX12,FAM110A,C20orf96,CSNK2A1,NSFL1C,NRSN2,TRIB3,SNPH,FKBP1A,NRSN2-AS1,SDCBP2-AS1,FKBP1A-SDCBP2,SDCBP2,SRXN1,SIRPB1,RBCK1,TBC1D20
20	3228310	3309359	3256625	3257125	SLC4A11,ITPA
20	3228310	3309359	3287637	3288679	SLC4A11
20	3228310	3309359	3293600	3294100	DDRGK1,SLC4A11,ATRN,C20orf194,ITPA
20	8994759	9141944	-	-	-
20	13211456	13287614	13224431	13224931	ISM1
20	13211456	13287614	13258421	13258921	ISM1
20	32803346	32873568	32850347	32850847	AHCY
20	32803346	32873568	32857952	32858452	AHCY
20	32803346	32873568	32859469	32860151	AHCY
20	35520002	35599036	35571755	35572255	SAMHD1
20	35520002	35599036	35572584	35573084	SAMHD1
20	35520002	35599036	35582588	35583088	SAMHD1
20	35520002	35599036	35587573	35588073	SAMHD1
20	45309779	45391423	45329967	45330650	SLC2A10,TP53RK
20	45309779	45391423	45333397	45334535	TP53RK,NCOA5,ELMO2,SLC2A10,SLC35C2,EYA2
20	45309779	45391423	45343886	45344386	SLC2A10
20	45513048	45626230	45523982	45524482	EYA2
20	45513048	45626230	45524750	45525250	EYA2
20	45513048	45626230	45525760	45526260	EYA2
21	30228986	30319771	30282594	30283094	N6AMT1
21	45590297	45632681	45601456	45601956	PFKL,ICOSLG,C21orf2,C21orf33
21	45590297	45632681	45604517	45605017	ICOSLG
21	45590297	45632681	45610177	45610818	PWP2,TRAPPC10,PFKL,ICOSLG,SUMO3,C21orf2,C21orf33,AGPAT3
21	45590297	45632681	45612949	45613449	PFKL,ICOSLG
21	45590297	45632681	45614194	45614694	PFKL,ICOSLG,C21orf33
21	45590297	45632681	45614891	45615391	ICOSLG
21	45590297	45632681	45627696	45628196	ICOSLG
22	36516612	36559855	36545364	36545864	APOL3
22	36516612	36559855	36547178	36547678	APOL3
22	36516612	36559855	36552947	36553447	APOL3,APOL2,APOL1
