# Supplementary material for: Lineage-selective super enhancers mediate core regulatory circuitry during adipogenic and osteogenic differentiation of human mesenchymal stem cells
Source: Cell Death Dis. 2022 Oct 12;13(10):866. doi: 10.1038/s41419-022-05309-3 (PMC9556616; doi:10.1038/s41419-022-05309-3)
Supplement: Supplementary file 4 — Table S3 [file 41419_2022_5309_MOESM4_ESM.xlsx]

## Sheet: Sheet1
Table S3. GWAS variants located in the functional regions of osteoblasts-selective SEs
Trait	Chromosome	SNP Position (hg19)	rsID	Effect Allele	Other Allele	Effect Allele Frequency	Beta	p-Value	Selective SE Start Position	Selective SE End Position	Functional Region Start Position	Functional Region End Position	Target Genes Predicted by ABC Model	Sex	GTEx eQTL Evidence of Variant-Target Pair
eBMD	1	21868159	rs6682633	G	T	0.468826	0.0104885	1.2e-08	21815492	21917405	21868019	21868818	ALPL	male & female	Y
	1	21880068	rs950922	G	A	0.148849	-0.0233276	8.8e-19	21815492	21917405	21879252	21880070	ALPL, NBPF3	male & female	Y,Y
	1	21879524	rs3753782	G	A	0.170137	-0.015936	1.1e-10	21815492	21917405	21879252	21880070	ALPL, NBPF3	male & female	N,Y
	1	21894785	rs3738098	T	G	0.069494	-0.0241	2.6e-09	21815492	21917405	21894031	21894844	ALPL	male & female	N
	1	21894735	rs3200254	C	T	0.11313	-0.0188498	5.9e-09	21815492	21917405	21894031	21894844	ALPL	male & female	Y
	1	21894816	rs3738097	C	T	0.112964	-0.0188329	6e-09	21815492	21917405	21894031	21894844	ALPL	male & female	Y
	1	21894071	rs3820281	C	T	0.112963	-0.0187879	6.6e-09	21815492	21917405	21894031	21894844	ALPL	male & female	Y
	1	21894104	rs3767151	T	C	0.11296	-0.0187846	6.7e-09	21815492	21917405	21894031	21894844	ALPL	male & female	Y
	1	21894214	rs3767150	A	G	0.112961	-0.0187838	6.7e-09	21815492	21917405	21894031	21894844	ALPL	male & female	Y
	1	39874539	rs113214136	T	G	0.21082	0.013988	9.8e-11	39850757	39894023	39874093	39874593	KIAA0754	male & female	N
	12	3226930	rs6489438	A	G	0.243012	0.012995	3.3e-10	3206263	3328354	3226312	3227139	TSPAN9	male & female	Y
	12	65930894	rs2245210	A	G	0.225896	0.0148816	5e-12	65884575	65964858	65930546	65931046	LOC105369187	male & female	N
	12	65930654	rs2245225	T	C	0.226029	0.0147461	6.6e-12	65884575	65964858	65930546	65931046	LOC105369187	male & female	N
	12	65997977	rs10878303	T	C	0.165594	0.0187303	4.3e-15	65985956	66093773	65997319	65998127	HMGA2, LOC100507065, LOC105369187	male & female	N,N,N
	12	66026047	rs7306171	G	C	0.166235	0.0185029	7.5e-15	65985956	66093773	66025291	66026076	HMGA2, LOC100507065, LOC105369187, MSRB3, RPSAP52	male & female	N,N,N,N
	12	66050351	rs2453271	T	A	0.166064	0.0185511	7.3e-15	65985956	66093773	66050073	66051063	HMGA2, LOC100507065, LOC105369187	male & female	N,N,N
	13	99698253	rs9517566	A	G	0.477074	-0.0174546	6.6e-21	99649961	99721255	99697788	99698288	DOCK9, DOCK9-AS2	male & female	Y
	13	99698662	rs17724332	A	G	0.429143	-0.0186238	2.2e-23	99649961	99721255	99698359	99698859	DOCK9, DOCK9-AS2, UBAC2	male & female	Y
	13	99714983	rs9513543	A	G	0.200727	0.028118	1e-35	99649961	99721255	99714445	99715613	DOCK9, DOCK9-AS2, UBAC2	male & female	Y
	13	99719859	rs9554549	C	A	0.201084	0.0281858	7.6e-36	99649961	99721255	99719406	99719906	DOCK9, DOCK9-AS2	male & female	Y
	15	51413764	rs59415822	C	T	0.397852	0.0108189	4e-08	51368412	51465134	51413057	51413868	TNFAIP8L3	male & female	Y
	19	41732423	rs12462203	C	T	0.467891	0.0157912	2.4e-17	41722916	41773997	41732182	41732682	AXL	male & female	Y
	19	41770231	rs12975585	T	A	0.375433	0.0148491	3.1e-15	41722916	41773997	41769805	41770305	HNRNPUL1	male & female	Y
