# Supplementary material for: Lineage-selective super enhancers mediate core regulatory circuitry during adipogenic and osteogenic differentiation of human mesenchymal stem cells
Source: Cell Death Dis. 2022 Oct 12;13(10):866. doi: 10.1038/s41419-022-05309-3 (PMC9556616; doi:10.1038/s41419-022-05309-3)
Supplement: Supplementary file 5 — Table S4 [file 41419_2022_5309_MOESM5_ESM.xlsx]

## Sheet: Sheet1
Table S4. GWAS variants located in the functional regions of adipocytes-selective SEs
Trait	Chromosome	SNP Position (hg19)	rsID	Effect Allele	Other Allele	Effect Allele Frequency	Beta	p-Value	Selective Start Position	Selective End Position	Functional Region Start Position	Functional Region End Position	Target Genes Predicted by ABC Model	Sex	GTEx eQTL Evidence of Variant-Target Pair
BMI	10	77539173	rs7080160	T	G	0.4989	-0.0102	4e-09	77497711	77578742	77548139	77548639	C10orf11	male & female	N
	10	77548176	rs4746329	A	G	0.292	-0.0108	1.9e-08	77497711	77578742	77548139	77548639	C10orf11	male & female	N
WHRadjBMI	1	170256357	rs12745998	T	C	0.4032	-0.0202	4.238e-24	170209498	170289250	170256225	170256725	LINC01142	male & female	Y
	1	170256541	rs2151245	A	G	0.4054	-0.0184	3.484e-24	170209498	170289250	170256225	170256725	LINC01142	male & female	Y
	1	170278878	rs11581269	T	G	0.8706	-0.0188	4.878e-08	170209498	170289250	170278573	170279073	LINC01142	female	N
	1	170280083	rs4575137	A	G	0.5683	-0.0112	7.934e-09	170209498	170289250	170279972	170280654	LINC01142	male & female	N
	1	170280091	rs4558042	T	G	0.6997	-0.0114	6.103e-09	170209498	170289250	170279972	170280654	LINC01142	male & female	N
	1	170280109	rs4256872	A	G	0.6999	-0.0112	9.777e-09	170209498	170289250	170279972	170280654	LINC01142	male & female	N
	3	12532057	rs299640	A	G	0.4964	0.013	2.982e-13	12462704	12553292	12531906	12532406	TSEN2	male & female	Y
	3	12550078	rs299654	A	G	0.4197	0.0108	2.113e-09	12462704	12553292	12549476	12550256	TSEN2, MKRN2	male & female	Y,Y
	3	12550235	rs299655	A	G	0.4971	0.0125	2.943e-12	12462704	12553292	12549476	12550256	TSEN2, MKRN2	male & female	Y,Y
	5	54893547	rs1533032	A	G	0.3499	0.0144	3.793e-12	54863491	54906811	54892759	54893578	RNF138P1, PLPP1	male & female	N,Y
	5	54898884	rs4865957	A	C	0.3249	0.0165	4.83e-15	54863491	54906811	54898507	54899007	RNF138P1, PLPP1	male & female	N
	13	93887814	rs1328363	A	G	0.5185	0.0098	4.814e-08	93869905	93924667	93887738	93888238	GPC6	male & female	Y
	20	45526121	rs1007330	T	C	0.3773	-0.0294	5.972e-47	45513048	45626230	45525760	45526260	EYA2	male & female	Y

## Sheet: Sheet2
Trait	Chromosome	SNP Position (hg19)	rsID	Effect Allele	Other Allele	Effect Allele Frequency	Beta	p-Value	Selective Start Positon	Selective End Positon	Functional Region Start Position	Functional Region End Position	Target Genes Predicted by ABC Model	Sex
whradjbmi	1	170256357	rs12745998	T	C	0.4032	-0.0202	4.238e-24	170209498	170289250	170256225	170256725	LINC01142	male & female
	1	170256541	rs2151245	A	G	0.4054	-0.0184	3.484e-24	170209498	170289250	170256225	170256725	LINC01142	male & female
	1	170278878	rs11581269	T	G	0.8706	-0.0188	4.878e-08	170209498	170289250	170278573	170279073	LINC01142	female
	1	170280083	rs4575137	A	G	0.5683	-0.0112	7.934e-09	170209498	170289250	170279972	170280654	LINC01142	male & female
	1	170280091	rs4558042	T	G	0.6997	-0.0114	6.103e-09	170209498	170289250	170279972	170280654	LINC01142	male & female
	1	170280109	rs4256872	A	G	0.6999	-0.0112	9.777e-09	170209498	170289250	170279972	170280654	LINC01142	male & female
	3	12532057	rs299640	A	G	0.4964	0.013	2.982e-13	12462704	12553292	12531906	12532406	TSEN2	male & female
	3	12550078	rs299654	A	G	0.4197	0.0108	2.113e-09	12462704	12553292	12549476	12550256	TSEN2, MKRN2	male & female
	3	12550235	rs299655	A	G	0.4971	0.0125	2.943e-12	12462704	12553292	12549476	12550256	TSEN2, MKRN2	male & female
	5	54893547	rs1533032	A	G	0.3499	0.0144	3.793e-12	54863491	54906811	54892759	54893578	RNF138P1, PLPP1	male & female
	5	54898884	rs4865957	A	C	0.3249	0.0165	4.83e-15	54863491	54906811	54898507	54899007	RNF138P1, PLPP1	male & female
	13	93887814	rs1328363	A	G	0.5185	0.0098	4.814e-08	93869905	93924667	93887738	93888238	GPC6	male & female
	20	45526121	rs1007330	T	C	0.3773	-0.0294	5.972e-47	45513048	45626230	45525760	45526260	EYA2	male & female
