# Supplementary material for: Lineage-selective super enhancers mediate core regulatory circuitry during adipogenic and osteogenic differentiation of human mesenchymal stem cells
Source: Cell Death Dis. 2022 Oct 12;13(10):866. doi: 10.1038/s41419-022-05309-3 (PMC9556616; doi:10.1038/s41419-022-05309-3)
Supplement: Supplementary file 6 — Table S5 [file 41419_2022_5309_MOESM6_ESM.xlsx]

## Sheet: Sheet1
Table S5. Predicted effect on TF binding of eBMD GWAS variants located in functional regions of osteoblasts-selective SEs
Trait	SNP information					Beta of Ref Allele	Target Genes Predicted by ABC Model	QBiC-Pred Result						Expression correlation between TF and target gene
	Chromosome	SNP Position (hg19)	rsID	Ref Allele	Alter Allele			Diff	Z Score	p-Value	Binding Status	TF Gene	Pbmname
eBMD	1	21879524	rs3753782	A	G	0.015936	ALPL	-0.44511	-12.6383	1.298e-36	bound>unbound	HOXA11	PBM_CONSTRUCTS|M01336_1.94d|Berger08|Hoxb9_3413.1	0.188358
	1	21894214	rs3767150	G	A	0.0187838	ALPL	-0.98131	-19.477	1.721e-84	bound>unbound	GLI2	Mus_musculus|M00588_1.94d|Peterson2012|Gli3_v016060	0.358882
	1	21894214	rs3767150	G	A	0.0187838	ALPL	-0.83954	-18.8289	4.374e-79	bound>unbound	GLI2	Mus_musculus|M00597_1.94d|Peterson2012|Gli1_v016060	0.358882
	1	21894214	rs3767150	G	A	0.0187838	ALPL	-0.59955	-18.622	2.131e-77	bound>unbound	GLI2	Mus_musculus|M00628_1.94d|Peterson2012|Gli2_v015681	0.358882
	1	21894214	rs3767150	G	A	0.0187838	ALPL	0.48585	7.0639	1.619e-12	unbound>bound	SREBF1	Mus_musculus|M00234_1.94d|DREAM_contest|570	-0.204442
	1	21894214	rs3767150	G	A	0.0187838	ALPL	0.2132	6.75544	1.424e-11	unbound>bound	SREBF1	Mus_musculus|M00235_1.94d|Zoo_01|1588	-0.204442
	1	21894735	rs3200254	T	C	0.0188498	ALPL	0.73942	13.5455	8.424e-42	unbound>bound	SMAD3	Mus_musculus|M02149_1.94d|Badis09|Smad3_3805.1=v1	-0.315166
	1	21894785	rs3738098	G	T	0.0241	ALPL	0.5506	13.5554	7.363e-42	unbound>bound	RBPJ	Homo_sapiens|M00862_1.94d|DelBianco2010|GST-CSL-NOTCH1	-0.273292
	1	21894785	rs3738098	G	T	0.0241	ALPL	0.53105	12.6075	1.92e-36	unbound>bound	RBPJ	Homo_sapiens|M00866_1.94d|DelBianco2010|MAML1-CSL-GST-NOTCH1_Fig2	-0.273292
	1	21894785	rs3738098	G	T	0.0241	ALPL	0.20999	10.1684	2.744e-24	unbound>bound	RBPJ	Homo_sapiens|M00861_1.94d|DelBianco2010|GST-CSL_Fig4	-0.273292
