# Supplementary material for: Lineage-selective super enhancers mediate core regulatory circuitry during adipogenic and osteogenic differentiation of human mesenchymal stem cells
Source: Cell Death Dis. 2022 Oct 12;13(10):866. doi: 10.1038/s41419-022-05309-3 (PMC9556616; doi:10.1038/s41419-022-05309-3)
Supplement: Supplementary file 7 — Table S6 [file 41419_2022_5309_MOESM7_ESM.xlsx]

## Sheet: Sheet1
Table S6. Predicted effect on TF binding of eBMD GWAS variants located in functional regions of adipocytes-selective SEs
Trait	SNP information					Beta of Ref Allele	Target Genes Predicted by ABC Model	QBiC-Pred Result						Expression correlation between TF and target gene (GTEx_Adipose_Subcutaneous, GTEx_Adipose_Visceral_Omentum)
	Chromosome	SNP Position (hg19)	rsID	Ref Allele	Alter Allele			Diff	Z Score	p-Value	Binding Status	TF Gene	Pbmname
BMI	10	77539173	rs7080160	T	G	-0.0102	C10orf11	-0.97364	-23.8282	1.703e-125	bound>unbound	IRX2	Mus_musculus|M01311_1.94d|Berger08|Irx2_0900.3	-0.20233796369918766,-0.14080545900322727
	10	77539173	rs7080160	T	G	-0.0102	C10orf11	-0.9687	-21.847	8.301e-106	bound>unbound	IRX2	Caenorhabditis_briggsae|M01191_1.94d|Zoo_01|2800	-0.20233796369918766,-0.14080545900322727
	10	77539173	rs7080160	T	G	-0.0102	C10orf11	-0.87243	-17.3655	1.506e-67	bound>unbound	IRX2	Oikopleura_dioica|M01642_1.94d|Zoo_01|2344	-0.20233796369918766,-0.14080545900322727
WHRadjBMI	3	12532057	rs299640	A	G	0.013	TSEN2	1.14693	24.7197	6.571e-135	unbound>bound	ETS2	Mus_musculus|M00984_1.94d|Wei10|Elk1	-0.08798873198999356,-0.12384041431525812
	3	12550078	rs299654	A	G	0.0108	MKRN2	-0.58198	-19.2781	8.202e-83	bound>unbound	ZNF655	Homo_sapiens|M00581_1.94d|Barrera2016|ZNF655_E327G_R2	0.4936952287677173,0.6098943256653768
	3	12550078	rs299654	A	G	0.0108	MKRN2	-0.47549	-17.3826	1.118e-67	bound>unbound	ZNF655	Homo_sapiens|M00583_1.94d|Barrera2016|ZNF655_S393L_R2	0.4936952287677173,0.6098943256653768
	3	12550078	rs299654	A	G	0.0108	MKRN2	-0.19294	-17.079	2.126e-65	bound>unbound	ZNF655	Homo_sapiens|M00582_1.94d|Barrera2016|ZNF655_REF_R2	0.4936952287677173,0.6098943256653768
	3	12550078	rs299654	A	G	0.0108	TSEN2	-0.58198	-19.2781	8.202e-83	bound>unbound	ZNF655	Homo_sapiens|M00581_1.94d|Barrera2016|ZNF655_E327G_R2	0.4093030420435142,0.4552906538610665
	3	12550078	rs299654	A	G	0.0108	TSEN2	-0.47549	-17.3826	1.118e-67	bound>unbound	ZNF655	Homo_sapiens|M00583_1.94d|Barrera2016|ZNF655_S393L_R2	0.4093030420435142,0.4552906538610665
	3	12550078	rs299654	A	G	0.0108	TSEN2	-0.19294	-17.079	2.126e-65	bound>unbound	ZNF655	Homo_sapiens|M00582_1.94d|Barrera2016|ZNF655_REF_R2	0.4093030420435142,0.4552906538610665
	3	12550235	rs299655	A	G	0.0125	MKRN2	-0.50749	-13.8531	1.218e-43	bound>unbound	HOXA9	Mus_musculus|M01306_1.94d|Berger08|Hoxa10_2318.1	0.1463406075485174,0.1203533403208947
	3	12550235	rs299655	A	G	0.0125	MKRN2	-0.46991	-11.9723	4.962e-33	bound>unbound	HOXA9	Mus_musculus|M01404_1.94d|Berger08|Hoxa9_2622.2	0.1463406075485174,0.1203533403208947
	3	12550235	rs299655	A	G	0.0125	MKRN2	-1.4571	-20.3239	7.904e-92	bound>unbound	MYBL1	Mus_musculus|M01855_1.94d|Badis09|Myb_1047.3=v1	0.11737685307263887,0.31864482332928595
	3	12550235	rs299655	A	G	0.0125	MKRN2	-0.59861	-11.8635	1.832e-32	bound>unbound	MYBL1	Mus_musculus|M01856_1.94d|Badis09|Mybl1_1717.2=v1	0.11737685307263887,0.31864482332928595
	3	12550235	rs299655	A	G	0.0125	TSEN2	-1.4571	-20.3239	7.904e-92	bound>unbound	MYBL1	Mus_musculus|M01855_1.94d|Badis09|Myb_1047.3=v1	0.08537273519186446,0.24880145139394025
	3	12550235	rs299655	A	G	0.0125	TSEN2	-0.59861	-11.8635	1.832e-32	bound>unbound	MYBL1	Mus_musculus|M01856_1.94d|Badis09|Mybl1_1717.2=v1	0.08537273519186446,0.24880145139394025
	20	45526121	rs1007330	C	T	0.0294	EYA2	-1.07989	-19.8684	7.64e-88	bound>unbound	MYPOP	Mus_musculus|M01858_1.94d|DREAM_contest|1978	0.09620890074500307,0.18184733042585013
