# Supplementary material for: Lineage-selective super enhancers mediate core regulatory circuitry during adipogenic and osteogenic differentiation of human mesenchymal stem cells
Source: Cell Death Dis. 2022 Oct 12;13(10):866. doi: 10.1038/s41419-022-05309-3 (PMC9556616; doi:10.1038/s41419-022-05309-3)
Supplement: Supplementary file 8 — Table S7 [file 41419_2022_5309_MOESM8_ESM.xlsx]

## Sheet: RT-PCR and sgRNA primer
RT-PCR primer
ETS1-F	TGTATTTTGCATCCCTGGTT
ETS1-R	AACGACATCGATTCAGGACT
FLI1-F	GAATTCTGGCCTCAACAAAAG
FLI1-R	CCCAGGATCTGATACGGATCT
NFIL3-F	TGACCGAGGCTCTTACAC
NFIL3-R	GGAGGATCGGTTGACTTG
MEF2A-F	GCTCCGGAGATACGATCTTG
MEF2A-R	TGCATCGTACACAGCTTCTG
ALP-F	CCTGCCTTACTAACTCCTTAGTGC
ALP-R	CGTTGGTGTTGAGCTTCTGA
PPARγ -F	AGCCTCATGAAGAGCCTTCCA
PPARγ -R	TCCGGAAGAAACCCTTGCA
C/EBPδ -F	GGTGCCCGCTGCAGTTTC
C/EBPδ -R	CACGTTTAGCTTCTCTCGCAGTTT
ADIPOQ -F	TATCCCCAACATGCCCATTCG
ADIPOQ -R	TGGTAGGCAAAGTAGTACAGCC
LEPTIN -F	CACCAAAACCCTCATCAAGACA
LEPTIN -R	CTTTCTGTTTGGAGGAGACTGACT
ACTIN-F	ATCAAGATCATTGCTCCTCCTGAG
ACTIN-R	CTGCTTGCTGATCCACATCTG
GAPDH-F	CACCCACTCCTCCACCTTTG
GAPDH-R	CCACCACCCTGTTGCTGTAG
MEF2A antibody-FR2 of MEF2A-F	GAGCATATGGCCTCCCTCCTT
MEF2A antibody-FR2 of MEF2A-R	GACAGAAACTCCCAGGACACG
MEF2A antibody-FR2 of ETS1/FLI1 F	GACAGGATGTGGTTAGGGTGTT
MEF2A antibody-FR2 of ETS1/FLI1 R	GGGACCTGGTAGACCCATATT
ETS1 antibody-FR2 of MEF2A-F	GAACTGCAGGCTGACTCACT
ETS1 antibody-FR2 of MEF2A-R	TCACGGAAGGAATGTGGTGG
ETS1 antibody-FR2 of ETS1/FLI1 F	AGGCCGTGAAGGTGTTCTCT
ETS1 antibody-FR2 of ETS1/FLI1 R	ACAGGGACCTGGTAGACCC
sgRNA primer for CRISPR/CAS9
FR2 of MEF2A sgRNA1	GACCCAGCTAATCCGGGCAT
FR2 of MEF2A sgRNA2	TGGCTTGAGCTAAGAAACGA
FR3 of NFIL3 sgRNA1	GTCTGGGGAAATCATGTCGT
FR3 of NFIL3 sgRNA2	AACGTGGCCAACCATCTGGT
sgRNA primer CRISPR/dCas9-KRAB
MEF2A sgRNA1	GAGTCCCGGGCTGAAAGAGG
MEF2A sgRNA2	GGCGAGTCCCGGGCTGAAAG
ETS1 sgRNA1	CGCTCCCTCCTCTCCGCCGG
ETS2 sgRNA2	CTCCGGCAAAGTAGTAAGTG
FLI1 sgRNA1	GAGGGCAGGGCGCTCGCAGG
FLI2 sgRNA2	ACAACAACAAACGTGCACAG
